# Supplementary material for: Data Mining as a Tool to Infer Chicken Carcass and Meat Cut Quality from Autochthonous Genotypes
Source: Animals (Basel). 2022 Oct 8;12(19):2702. doi: 10.3390/ani12192702 (PMC9559234; doi:10.3390/ani12192702)
Supplement: Supplementary file 1 [file animals-12-02702-s001.zip › Supplementary Table S1.xlsx]

## Sheet: Hoja1
Node	Abdominal fat	Back	Back+Pelvis	Blood	Breast	Bursa	Caeca	Caecum	Carcass	Carcass remainder	Comb	Crop	Drumstick	Feathers	Giblet	Gizzard	Head	Heart	Intestine	Liver	Lung	Neck	Neck+Back	Neck+head	Ovary	Pancreas	Proventriculus	Ribs + back	Shanks	Skeletal	Skin	Spine + rump	Spleen	Testes	Thigh	Thigh+Drumstick	Thymus	Trunk	Wattle	Wings
Node1	0.0578397	0.0097561	0.00278746	0.00348432	0.156098	0.00278746	0.00139373	0.00278746	0.13101	0.0118467	0.00487805	0.00139373	0.0285714	0.00557491	0.0167247	0.0641115	0.0299652	0.0599303	0.0202091	0.0648084	0.010453	0.0299652	0.00278746	0.00139373	0.00557491	0.00139373	0.00557491	0.00278746	0.0334495	0.00278746	0.00696864	0.00139373	0.0229965	0.00696864	0.0724739	0.0536585	0.00139373	0.00209059	0.00139373	0.0585366
Node2	0.104405	0.0130506	0	0.00815661	0.0619902	0.00652529	0.00326264	0	0	0	0.00815661	0	0.0277325	0.00815661	0.0326264	0.096248	0.0554649	0.0978793	0.0212072	0.096248	0.0163132	0.0619902	0	0	0.0130506	0	0.0130506	0	0.0587276	0	0.00978793	0	0.0358891	0.0146819	0.0277325	0.00489396	0.00326264	0	0	0.0995106
Node3	0.0275651	0.00918836	0.00612557	0	0.283308	0	0	0.00612557	0.0398162	0.0260337	0.00306279	0.00306279	0.0367534	0.00459418	0.00612557	0.050536	0.0137825	0.0398162	0.0183767	0.0520674	0.00765697	0.00765697	0.00612557	0.00306279	0	0.00306279	0	0.00612557	0.0183767	0.00612557	0.00612557	0.00306279	0.0168453	0.00153139	0.133231	0.111792	0	0.00459418	0.00306279	0.0352221
Node4	0.0102041	0	0	0	0	0	0	0	0.94898	0	0	0	0	0	0	0	0	0	0.0408163	0	0	0	0	0	0	0	0	0	0	0	0	0	0	0	0	0	0	0	0	0
Node5	0	0	0	0	0	0	0	0	1	0	0	0	0	0	0	0	0	0	0	0	0	0	0	0	0	0	0	0	0	0	0	0	0	0	0	0	0	0	0	0
Node6	0	0	0	0	0.0714286	0	0	0	0.857143	0	0	0	0	0	0	0	0	0	0	0	0	0	0	0	0	0	0	0	0	0	0	0	0	0	0	0.0714286	0	0	0	0
Node7	0	0	0	0	0.5	0	0	0	0	0	0	0	0	0	0	0	0	0	0	0	0	0	0	0	0	0	0	0	0	0	0	0	0	0	0.5	0	0	0	0	0
Node8	0	0	0	0	0.833333	0	0	0	0	0	0	0	0.166667	0	0	0	0	0	0	0	0	0	0	0	0	0	0	0	0	0	0	0	0	0	0	0	0	0	0	0
Node9	0.107203	0.0134003	0	0.00837521	0.0435511	0.00670017	0.00335008	0	0	0	0.00837521	0	0.0251256	0.00837521	0.0335008	0.0988275	0.0569514	0.100503	0.0217755	0.0988275	0.0167504	0.0636516	0	0	0.0134003	0	0.0134003	0	0.0603015	0	0.0100503	0	0.0368509	0.0150754	0.0251256	0.00502513	0.00335008	0	0	0.102178
Node10	0	0	0	0	0.5	0	0	0	0	0	0	0	0	0	0	0	0	0	0	0	0	0	0	0	0	0	0	0	0	0	0	0	0	0	0.5	0	0	0	0	0
Node11	0.0602837	0	0	0	0.131206	0	0	0.0141844	0.0177305	0.0496454	0.0070922	0.0070922	0.0319149	0.0106383	0.0070922	0.106383	0.0319149	0.0921986	0.0390071	0.120567	0.0177305	0.0177305	0	0.0070922	0	0.0070922	0	0	0.0283688	0	0.0070922	0	0.0390071	0.0035461	0.0567376	0.0106383	0	0.0106383	0.0070922	0.0602837
Node12	0.00274725	0.0164835	0.010989	0	0.406593	0	0	0	0.0384615	0.00824176	0	0	0.0412088	0	0.00549451	0.00824176	0	0	0.00274725	0	0	0	0.010989	0	0	0	0	0.010989	0.010989	0.010989	0.00549451	0.00549451	0	0	0.195055	0.192308	0	0	0	0.0164835
Node13	0	0	0	0	0	0	0	0	1	0	0	0	0	0	0	0	0	0	0	0	0	0	0	0	0	0	0	0	0	0	0	0	0	0	0	0	0	0	0	0
Node14	0	0	0	0	1	0	0	0	0	0	0	0	0	0	0	0	0	0	0	0	0	0	0	0	0	0	0	0	0	0	0	0	0	0	0	0	0	0	0	0
Node15	0	0	0	0	0	0	0	0	0	0	0	0	0	0	0	0	0	0	0	0	0	0	0	0	0	0	0	0	0	0	0	0	0	0	1	0	0	0	0	0
Node16	0	0	0	0	1	0	0	0	0	0	0	0	0	0	0	0	0	0	0	0	0	0	0	0	0	0	0	0	0	0	0	0	0	0	0	0	0	0	0	0
Node17	0	0	0	0	0	0	0	0	0	0	0	0	1	0	0	0	0	0	0	0	0	0	0	0	0	0	0	0	0	0	0	0	0	0	0	0	0	0	0	0
Node18	0	0	0	0	0	0	0	0	0	0	0	0	0.166667	0	0	0	0	0	0	0	0	0	0	0	0	0	0	0	0	0	0	0	0	0	0.833333	0	0	0	0	0
Node19	0.108844	0.0136054	0	0.0085034	0.0408163	0.00680272	0.00340136	0	0	0	0.0085034	0	0.0238095	0.0085034	0.0340136	0.10034	0.0578231	0.102041	0.0221088	0.10034	0.0170068	0.0646259	0	0	0.0136054	0	0.0136054	0	0.0612245	0	0.0102041	0	0.037415	0.0153061	0.0153061	0.00510204	0.00340136	0	0	0.103741
Node20	0	0	0	0	0.666667	0	0	0	0	0	0	0	0	0	0	0	0	0	0	0	0	0	0	0	0	0	0	0	0	0	0	0	0	0	0.333333	0	0	0	0	0
Node21	0	0	0	0	1	0	0	0	0	0	0	0	0	0	0	0	0	0	0	0	0	0	0	0	0	0	0	0	0	0	0	0	0	0	0	0	0	0	0	0
Node22	0	0	0	0	0	0	0	0	0	0	0	0	0	0	0	0	0	0	0	0	0	0	0	0	0	0	0	0	0	0	0	0	0	0	1	0	0	0	0	0
Node23	0	0	0	0	0	0	0	0	0	0	0	0	1	0	0	0	0	0	0	0	0	0	0	0	0	0	0	0	0	0	0	0	0	0	0	0	0	0	0	0
Node24	0	0	0	0	0	0	0	0	0	0	0	0	0	0	0	0	0	0	0	0	0	0	0	0	0	0	0	0	0	0	0	0	0	0	1	0	0	0	0	0
Node25	0	0	0	0	1	0	0	0	0	0	0	0	0	0	0	0	0	0	0	0	0	0	0	0	0	0	0	0	0	0	0	0	0	0	0	0	0	0	0	0
Node26	0.109589	0.0136986	0	0.00856164	0.0342466	0.00684932	0.00342466	0	0	0	0.00856164	0	0.0239726	0.00856164	0.0342466	0.101027	0.0582192	0.10274	0.0222603	0.101027	0.0171233	0.0650685	0	0	0.0136986	0	0.0136986	0	0.0616438	0	0.010274	0	0.0376712	0.015411	0.015411	0.00513699	0.00342466	0	0	0.104452
Node27	0	0	0	0	1	0	0	0	0	0	0	0	0	0	0	0	0	0	0	0	0	0	0	0	0	0	0	0	0	0	0	0	0	0	0	0	0	0	0	0
Node28	0	0	0	0	0	0	0	0	0	0	0	0	0	0	0	0	0	0	0	0	0	0	0	0	0	0	0	0	0	0	0	0	0	0	1	0	0	0	0	0
Node29	0.0718232	0.00552486	0	0	0.0276243	0.0110497	0	0	0	0	0.0276243	0	0.00552486	0	0.00552486	0.110497	0.0939227	0.132597	0	0.121547	0	0.110497	0	0	0	0	0	0	0.0939227	0	0.00552486	0	0.0276243	0	0	0.0110497	0.0110497	0	0	0.127072
Node30	0.126551	0.0173697	0	0.0124069	0.0372208	0.00496278	0.00496278	0	0	0	0	0	0.0322581	0.0124069	0.0471464	0.0967742	0.0421836	0.08933	0.0322581	0.0918114	0.0248139	0.044665	0	0	0.0198511	0	0.0198511	0	0.0471464	0	0.0124069	0	0.0421836	0.0223325	0.0223325	0.00248139	0	0	0	0.0942928
Node31	0.127182	0.0174564	0	0.0124688	0.032419	0.00498753	0.00498753	0	0	0	0	0	0.032419	0.0124688	0.0473815	0.0972569	0.042394	0.0897756	0.032419	0.0922693	0.0249377	0.0448878	0	0	0.0199501	0	0.0199501	0	0.0473815	0	0.0124688	0	0.042394	0.0224439	0.0224439	0.00249377	0	0	0	0.0947631
Node32	0	0	0	0	1	0	0	0	0	0	0	0	0	0	0	0	0	0	0	0	0	0	0	0	0	0	0	0	0	0	0	0	0	0	0	0	0	0	0	0
Node33	0.136	0.0186667	0	0.0133333	0.0293333	0.00533333	0.00533333	0	0	0	0	0	0.0346667	0.0133333	0.0506667	0.0986667	0.04	0.0906667	0.0293333	0.0933333	0.0266667	0.0373333	0	0	0.0213333	0	0.0213333	0	0.04	0	0.0133333	0	0.0453333	0.024	0.0186667	0.00266667	0	0	0	0.0906667
Node34	0	0	0	0	0	0	0	0	0	0	0	0	0	0	0	0	0.25	0	0	0	0	0.25	0	0	0	0	0	0	0.25	0	0	0	0	0	0	0	0	0	0	0.25
Node35	0	0	0	0	0.111111	0	0	0	0	0	0	0	0	0	0	0.111111	0	0.111111	0.111111	0.111111	0	0.111111	0	0	0	0	0	0	0.111111	0	0	0	0	0	0.111111	0	0	0	0	0.111111
Node36	0	0	0	0	1	0	0	0	0	0	0	0	0	0	0	0	0	0	0	0	0	0	0	0	0	0	0	0	0	0	0	0	0	0	0	0	0	0	0	0
Node37	0.136364	0.0187166	0	0.013369	0.026738	0.00534759	0.00534759	0	0	0	0	0	0.0347594	0.013369	0.0508021	0.0989305	0.040107	0.0909091	0.0294118	0.0935829	0.026738	0.0374332	0	0	0.0213904	0	0.0213904	0	0.040107	0	0.013369	0	0.0454545	0.0240642	0.0187166	0.0026738	0	0	0	0.0909091
Node38	0	0	0	0	1	0	0	0	0	0	0	0	0	0	0	0	0	0	0	0	0	0	0	0	0	0	0	0	0	0	0	0	0	0	0	0	0	0	0	0
Node39	0.136729	0.0187668	0	0.0134048	0.0241287	0.00536193	0.00536193	0	0	0	0	0	0.0348525	0.0134048	0.0509383	0.0991957	0.0402145	0.0911528	0.0294906	0.0938338	0.0268097	0.0375335	0	0	0.0214477	0	0.0214477	0	0.0402145	0	0.0134048	0	0.0455764	0.0241287	0.0187668	0.00268097	0	0	0	0.0911528
Node40	0	0	0	0	1	0	0	0	0	0	0	0	0	0	0	0	0	0	0	0	0	0	0	0	0	0	0	0	0	0	0	0	0	0	0	0	0	0	0	0
Node41	0	0	0	0	0.0588235	0	0	0	0	0	0	0	0	0	0	0.117647	0	0.117647	0.117647	0.117647	0	0.117647	0	0	0	0	0	0	0.117647	0	0	0	0	0	0.117647	0	0	0	0	0.117647
Node42	0	0	0	0	1	0	0	0	0	0	0	0	0	0	0	0	0	0	0	0	0	0	0	0	0	0	0	0	0	0	0	0	0	0	0	0	0	0	0	0
Node43	0	0	0	0	0	0	0	0	0	0	0	0	0	0	0	0.125	0	0.125	0.125	0.125	0	0.125	0	0	0	0	0	0	0.125	0	0	0	0	0	0.125	0	0	0	0	0.125
Node44	0	0	0	0	0.714286	0	0	0	0	0	0	0	0	0	0	0	0	0	0	0	0	0	0	0	0	0	0	0	0	0	0	0	0	0	0.285714	0	0	0	0	0
Node45	0.0639098	0	0	0	0.101504	0	0	0.0150376	0.018797	0.0526316	0.0075188	0.0075188	0.0300752	0.0112782	0.0075188	0.112782	0.0338346	0.0977444	0.0413534	0.12782	0.018797	0.018797	0	0.0075188	0	0.0075188	0	0	0.0300752	0	0.0075188	0	0.0413534	0.0037594	0.0451128	0.0112782	0	0.0112782	0.0075188	0.0601504
Node46	0	0	0	0	0	0	0	0	0	0	0	0	0.5	0	0	0	0	0	0	0	0	0	0	0	0	0	0	0	0	0	0	0	0	0	0	0	0	0	0	0.5
Node47	0	0	0	0	0.4	0	0	0	0	0	0	0	0	0	0	0	0	0	0	0	0	0	0	0	0	0	0	0	0	0	0	0	0	0	0.6	0	0	0	0	0
Node48	0	0	0	0	0.888889	0	0	0	0	0	0	0	0	0	0	0	0	0	0	0	0	0	0	0	0	0	0	0	0	0	0	0	0	0	0.111111	0	0	0	0	0
Node49	0	0	0	0	1	0	0	0	0	0	0	0	0	0	0	0	0	0	0	0	0	0	0	0	0	0	0	0	0	0	0	0	0	0	0	0	0	0	0	0
Node50	0	0	0	0	0.25	0	0	0	0	0	0	0	0	0	0	0	0	0	0	0	0	0	0	0	0	0	0	0	0	0	0	0	0	0	0.75	0	0	0	0	0
Node51	0	0	0	0	1	0	0	0	0	0	0	0	0	0	0	0	0	0	0	0	0	0	0	0	0	0	0	0	0	0	0	0	0	0	0	0	0	0	0	0
Node52	0	0	0	0	0.5	0	0	0	0	0	0	0	0	0	0	0	0	0	0	0	0	0	0	0	0	0	0	0	0	0	0	0	0	0	0.5	0	0	0	0	0
Node53	0	0	0	0	1	0	0	0	0	0	0	0	0	0	0	0	0	0	0	0	0	0	0	0	0	0	0	0	0	0	0	0	0	0	0	0	0	0	0	0
Node54	0	0	0	0	0.5	0	0	0	0	0	0	0	0	0	0	0	0	0	0	0	0	0	0	0	0	0	0	0	0	0	0	0	0	0	0.5	0	0	0	0	0
Node55	0	0	0	0	0	0	0	0	0	0	0	0	0	0	0	0	0	0	0	0	0	0	0	0	0	0	0	0	0	0	0	0	0	0	1	0	0	0	0	0
Node56	0	0	0	0	1	0	0	0	0	0	0	0	0	0	0	0	0	0	0	0	0	0	0	0	0	0	0	0	0	0	0	0	0	0	0	0	0	0	0	0
Node57	0	0	0	0	0	0	0	0	0	0	0	0	0	0	0	0	0	0	0	0	0	0	0	0	0	0	0	0	0	0	0	0	0	0	1	0	0	0	0	0
Node58	0	0	0	0	1	0	0	0	0	0	0	0	0	0	0	0	0	0	0	0	0	0	0	0	0	0	0	0	0	0	0	0	0	0	0	0	0	0	0	0
Node59	0.0651341	0	0	0	0.0842912	0	0	0.0153257	0.0191571	0.0536398	0.00766284	0.00766284	0.0306513	0.0114943	0.00766284	0.114943	0.0344828	0.0996169	0.0421456	0.130268	0.0191571	0.0191571	0	0.00766284	0	0.00766284	0	0	0.0306513	0	0.00766284	0	0.0421456	0.00383142	0.045977	0.0114943	0	0.0114943	0.00766284	0.0613027
Node60	0	0	0	0	1	0	0	0	0	0	0	0	0	0	0	0	0	0	0	0	0	0	0	0	0	0	0	0	0	0	0	0	0	0	0	0	0	0	0	0
Node61	0	0	0	0	0	0	0	0	0	0	0	0	0	0	0	0	0	0	0	0	0	0	0	0	0	0	0	0	0	0	0	0	0	0	1	0	0	0	0	0
Node62	0.0653846	0	0	0	0.0846154	0	0	0.0153846	0.0192308	0.0538462	0.00769231	0.00769231	0.0307692	0.0115385	0.00769231	0.115385	0.0346154	0.1	0.0423077	0.130769	0.0192308	0.0192308	0	0.00769231	0	0.00769231	0	0	0.0307692	0	0.00769231	0	0.0423077	0.00384615	0.0423077	0.0115385	0	0.0115385	0.00769231	0.0615385
Node63	0.00280899	0.0168539	0.011236	0	0.410112	0	0	0	0.0393258	0.00280899	0	0	0.0421348	0	0.00561798	0.00842697	0	0	0.00280899	0	0	0	0.011236	0	0	0	0	0.00561798	0.011236	0.011236	0.00561798	0.00561798	0	0	0.19382	0.196629	0	0	0	0.0168539
Node64	0	0	0	0	0.333333	0	0	0	0	0.333333	0	0	0	0	0	0	0	0	0	0	0	0	0	0	0	0	0	0	0	0	0	0	0	0	0.333333	0	0	0	0	0
Node65	0	0	0	0	0	0	0	0	0	0	0	0	0	0	0	0	0	0	0	0	0	0	0	0	0	0	0	1	0	0	0	0	0	0	0	0	0	0	0	0
Node66	0.0028169	0.0169014	0.0112676	0	0.411268	0	0	0	0.0394366	0.0028169	0	0	0.0422535	0	0.0056338	0.0056338	0	0	0.0028169	0	0	0	0.0112676	0	0	0	0	0.0056338	0.0112676	0.0112676	0.0056338	0.0056338	0	0	0.194366	0.197183	0	0	0	0.0169014
Node67	0	0	0	0	0	0	0	0	0	0	0	0	0	0	0	1	0	0	0	0	0	0	0	0	0	0	0	0	0	0	0	0	0	0	0	0	0	0	0	0
Node68	0	0	0	0	1	0	0	0	0	0	0	0	0	0	0	0	0	0	0	0	0	0	0	0	0	0	0	0	0	0	0	0	0	0	0	0	0	0	0	0
Node69	0	0	0	0	0	0	0	0	0	0.5	0	0	0	0	0	0	0	0	0	0	0	0	0	0	0	0	0	0	0	0	0	0	0	0	0.5	0	0	0	0	0
Node70	0	0	0	0	0.802469	0	0	0	0.037037	0	0	0	0.0493827	0	0	0	0	0	0	0	0	0	0	0	0	0	0	0	0	0	0	0	0	0	0.0617284	0.0493827	0	0	0	0
Node71	0.00374532	0.0224719	0.0149813	0	0.29588	0	0	0	0.0411985	0.00374532	0	0	0.0411985	0	0.00749064	0.00749064	0	0	0.00374532	0	0	0	0.0149813	0	0	0	0	0.00749064	0.0149813	0.0149813	0.00749064	0.00749064	0	0	0.224719	0.243446	0	0	0	0.0224719
Node72	0	0	0	0	0	0	0	0	0	0	0	0	0	0	0	0	0	0	0	0	0	0	0	0	0	0	0	0	0	0	0	0	0	0	0.5	0.5	0	0	0	0
Node73	0	0	0	0	0.4	0	0	0	0	0	0	0	0	0	0	0	0	0	0	0	0	0	0	0	0	0	0	0	0	0	0	0	0	0	0.6	0	0	0	0	0
Node74	0	0	0	0	1	0	0	0	0	0	0	0	0	0	0	0	0	0	0	0	0	0	0	0	0	0	0	0	0	0	0	0	0	0	0	0	0	0	0	0
Node75	0	0	0	0	0.816901	0	0	0	0.0422535	0	0	0	0.0140845	0	0	0	0	0	0	0	0	0	0	0	0	0	0	0	0	0	0	0	0	0	0.0704225	0.056338	0	0	0	0
Node76	0	0	0	0	0.4	0	0	0	0	0	0	0	0.6	0	0	0	0	0	0	0	0	0	0	0	0	0	0	0	0	0	0	0	0	0	0	0	0	0	0	0
Node77	0	0	0	0	0	0	0	0	0	0	0	0	1	0	0	0	0	0	0	0	0	0	0	0	0	0	0	0	0	0	0	0	0	0	0	0	0	0	0	0
Node78	0	0	0	0	1	0	0	0	0	0	0	0	0	0	0	0	0	0	0	0	0	0	0	0	0	0	0	0	0	0	0	0	0	0	0	0	0	0	0	0
Node79	0	0	0	0	0	0	0	0	0	0	0	0	1	0	0	0	0	0	0	0	0	0	0	0	0	0	0	0	0	0	0	0	0	0	0	0	0	0	0	0
Node80	0	0	0	0	0.828571	0	0	0	0.0428571	0	0	0	0	0	0	0	0	0	0	0	0	0	0	0	0	0	0	0	0	0	0	0	0	0	0.0714286	0.0571429	0	0	0	0
Node81	0	0	0	0	0.952381	0	0	0	0	0	0	0	0	0	0	0	0	0	0	0	0	0	0	0	0	0	0	0	0	0	0	0	0	0	0	0.047619	0	0	0	0
Node82	0	0	0	0	1	0	0	0	0	0	0	0	0	0	0	0	0	0	0	0	0	0	0	0	0	0	0	0	0	0	0	0	0	0	0	0	0	0	0	0
Node83	0	0	0	0	0.578947	0	0	0	0.157895	0	0	0	0	0	0	0	0	0	0	0	0	0	0	0	0	0	0	0	0	0	0	0	0	0	0.210526	0.0526316	0	0	0	0
Node84	0	0	0	0	0	0	0	0	0	0	0	0	0	0	0	0	0	0	0	0	0	0	0	0	0	0	0	0	0	0	0	0	0	0	0.333333	0.666667	0	0	0	0
Node85	0	0	0	0	0	0	0	0	0	0	0	0	0	0	0	0	0	0	0	0	0	0	0	0	0	0	0	0	0	0	0	0	0	0	1	0	0	0	0	0
Node86	0	0	0	0	0	0	0	0	0	0	0	0	0	0	0	0	0	0	0	0	0	0	0	0	0	0	0	0	0	0	0	0	0	0	0	1	0	0	0	0
Node87	0	0	0	0	0.666667	0	0	0	0	0	0	0	0	0	0	0	0	0	0	0	0	0	0	0	0	0	0	0	0	0	0	0	0	0	0.333333	0	0	0	0	0
Node88	0	0	0	0	0.636364	0	0	0	0.272727	0	0	0	0	0	0	0	0	0	0	0	0	0	0	0	0	0	0	0	0	0	0	0	0	0	0.0909091	0	0	0	0	0
Node89	0	0	0	0	0	0	0	0	0	0	0	0	0	0	0	0	0	0	0	0	0	0	0	0	0	0	0	0	0	0	0	0	0	0	0.5	0.5	0	0	0	0
Node90	0	0	0	0	1	0	0	0	0	0	0	0	0	0	0	0	0	0	0	0	0	0	0	0	0	0	0	0	0	0	0	0	0	0	0	0	0	0	0	0
Node91	0	0	0	0	0	0	0	0	0	0	0	0	0	0	0	0	0	0	0	0	0	0	0	0	0	0	0	0	0	0	0	0	0	0	0	1	0	0	0	0
Node92	0	0	0	0	0	0	0	0	0	0	0	0	0	0	0	0	0	0	0	0	0	0	0	0	0	0	0	0	0	0	0	0	0	0	1	0	0	0	0	0
Node93	0	0	0	0	0	0	0	0	0	0	0	0	0	0	0	0	0	0	0	0	0	0	0	0	0	0	0	0	0	0	0	0	0	0	0	1	0	0	0	0
Node94	0	0	0	0	0.5	0	0	0	0	0	0	0	0	0	0	0	0	0	0	0	0	0	0	0	0	0	0	0	0	0	0	0	0	0	0.5	0	0	0	0	0
Node95	0	0	0	0	1	0	0	0	0	0	0	0	0	0	0	0	0	0	0	0	0	0	0	0	0	0	0	0	0	0	0	0	0	0	0	0	0	0	0	0
Node96	0	0	0	0	1	0	0	0	0	0	0	0	0	0	0	0	0	0	0	0	0	0	0	0	0	0	0	0	0	0	0	0	0	0	0	0	0	0	0	0
Node97	0	0	0	0	0.666667	0	0	0	0.222222	0	0	0	0	0	0	0	0	0	0	0	0	0	0	0	0	0	0	0	0	0	0	0	0	0	0.111111	0	0	0	0	0
Node98	0	0	0	0	0	0	0	0	1	0	0	0	0	0	0	0	0	0	0	0	0	0	0	0	0	0	0	0	0	0	0	0	0	0	0	0	0	0	0	0
Node99	0	0	0	0	0.5	0	0	0	0	0	0	0	0	0	0	0	0	0	0	0	0	0	0	0	0	0	0	0	0	0	0	0	0	0	0.5	0	0	0	0	0
Node100	0	0	0	0	0	0	0	0	0	0	0	0	0	0	0	0	0	0	0	0	0	0	0	0	0	0	0	0	0	0	0	0	0	0	1	0	0	0	0	0
Node101	0	0	0	0	0.923077	0	0	0	0	0	0	0	0	0	0	0	0	0	0	0	0	0	0	0	0	0	0	0	0	0	0	0	0	0	0.0769231	0	0	0	0	0
Node102	0.00408163	0.0244898	0.0163265	0	0.269388	0	0	0	0.0244898	0.00408163	0	0	0.044898	0	0.00816327	0.00816327	0	0	0.00408163	0	0	0	0.0163265	0	0	0	0	0.00816327	0.0163265	0.0163265	0.00816327	0.00816327	0	0	0.236735	0.257143	0	0	0	0.0244898
Node103	0	0	0	0	0.142857	0	0	0	0.714286	0	0	0	0	0	0	0	0	0	0	0	0	0	0	0	0	0	0	0	0	0	0	0	0	0	0.142857	0	0	0	0	0
Node104	0	0	0	0	0	0	0	0	0	0	0	0	0	0	0	0	0	0	0	0	0	0	0	0	0	0	0	0	0	0	0	0	0	0	0	1	0	0	0	0
Node105	0	0	0	0	0	0	0	0	0	0	0	0	0	0	0	0	0	0	0	0	0	0	0	0	0	0	0	0	0	0	0	0	0	0	1	0	0	0	0	0
Node106	0	0	0	0	0	0	0	0	0	0	0	0	0	0	0	0	0	0	0	0	0	0	0	0	0	0	0	0	0	0	0	0	0	0	0	1	0	0	0	0
Node107	0	0	0	0	1	0	0	0	0	0	0	0	0	0	0	0	0	0	0	0	0	0	0	0	0	0	0	0	0	0	0	0	0	0	0	0	0	0	0	0
Node108	0	0	0	0	0.5	0	0	0	0	0	0	0	0	0	0	0	0	0	0	0	0	0	0	0	0	0	0	0	0	0	0	0	0	0	0.5	0	0	0	0	0
Node109	0	0	0	0	1	0	0	0	0	0	0	0	0	0	0	0	0	0	0	0	0	0	0	0	0	0	0	0	0	0	0	0	0	0	0	0	0	0	0	0
Node110	0	0	0	0	0.0769231	0	0	0	0	0	0	0	0.0384615	0	0	0	0	0	0	0	0	0	0	0	0	0	0	0	0	0	0	0	0	0	0.153846	0.730769	0	0	0	0
Node111	0.00469484	0.028169	0.0187793	0	0.276995	0	0	0	0.028169	0.00469484	0	0	0.0469484	0	0.00938967	0.00938967	0	0	0.00469484	0	0	0	0.0187793	0	0	0	0	0.00938967	0.0187793	0.0187793	0.00938967	0.00938967	0	0	0.248826	0.206573	0	0	0	0.028169
Node112	0	0	0	0	0.833333	0	0	0	0	0	0	0	0	0	0	0	0	0	0	0	0	0	0	0	0	0	0	0	0	0	0	0	0	0	0.166667	0	0	0	0	0
Node113	0	0	0	0	1	0	0	0	0	0	0	0	0	0	0	0	0	0	0	0	0	0	0	0	0	0	0	0	0	0	0	0	0	0	0	0	0	0	0	0
Node114	0	0	0	0	0	0	0	0	0	0	0	0	0	0	0	0	0	0	0	0	0	0	0	0	0	0	0	0	0	0	0	0	0	0	1	0	0	0	0	0
Node115	0	0	0	0	0	0	0	0	0	0	0	0	0	0	0	0	0	0	0	0	0	0	0	0	0	0	0	0	0	0	0	0	0	0	1	0	0	0	0	0
Node116	0	0	0	0	0.0416667	0	0	0	0	0	0	0	0.0416667	0	0	0	0	0	0	0	0	0	0	0	0	0	0	0	0	0	0	0	0	0	0.125	0.791667	0	0	0	0
Node117	0	0	0	0	1	0	0	0	0	0	0	0	0	0	0	0	0	0	0	0	0	0	0	0	0	0	0	0	0	0	0	0	0	0	0	0	0	0	0	0
Node118	0	0	0	0	0	0	0	0	0	0	0	0	0	0	0	0	0	0	0	0	0	0	0	0	0	0	0	0	0	0	0	0	0	0	0.0714286	0.928571	0	0	0	0
Node119	0	0	0	0	0	0	0	0	0	0	0	0	0	0	0	0	0	0	0	0	0	0	0	0	0	0	0	0	0	0	0	0	0	0	0	1	0	0	0	0
Node120	0	0	0	0	0	0	0	0	0	0	0	0	0.166667	0	0	0	0	0	0	0	0	0	0	0	0	0	0	0	0	0	0	0	0	0	0.166667	0.666667	0	0	0	0
Node121	0	0	0	0	0	0	0	0	0	0	0	0	0	0	0	0	0	0	0	0	0	0	0	0	0	0	0	0	0	0	0	0	0	0	1	0	0	0	0	0
Node122	0	0	0	0	1	0	0	0	0	0	0	0	0	0	0	0	0	0	0	0	0	0	0	0	0	0	0	0	0	0	0	0	0	0	0	0	0	0	0	0
Node123	0	0	0	0	0	0	0	0	0	0	0	0	0	0	0	0	0	0	0	0	0	0	0	0	0	0	0	0	0	0	0	0	0	0	0	1	0	0	0	0
Node124	0	0	0	0	0	0	0	0	0	0	0	0	0.333333	0	0	0	0	0	0	0	0	0	0	0	0	0	0	0	0	0	0	0	0	0	0	0.666667	0	0	0	0
Node125	0	0	0	0	0	0	0	0	0	0	0	0	0	0	0	0	0	0	0	0	0	0	0	0	0	0	0	0	0	0	0	0	0	0	1	0	0	0	0	0
Node126	0	0	0	0	0	0	0	0	0	0	0	0	0	0	0	0	0	0	0	0	0	0	0	0	0	0	0	0	0	0	0	0	0	0	0	1	0	0	0	0
Node127	0	0	0	0	0	0	0	0	0	0	0	0	0	0	0	0	0	0	0	0	0	0	0	0	0	0	0	0	0	0	0	0	0	0	1	0	0	0	0	0
Node128	0	0	0	0	1	0	0	0	0	0	0	0	0	0	0	0	0	0	0	0	0	0	0	0	0	0	0	0	0	0	0	0	0	0	0	0	0	0	0	0
Node129	0	0	0	0	0.5	0	0	0	0	0	0	0	0	0	0	0	0	0	0	0	0	0	0	0	0	0	0	0	0	0	0	0	0	0	0.5	0	0	0	0	0
Node130	0.00507614	0.0304569	0.0203046	0	0.253807	0	0	0	0.0253807	0.00507614	0	0	0.0507614	0	0.0101523	0.0101523	0	0	0.00507614	0	0	0	0.0203046	0	0	0	0	0.0101523	0.0203046	0.0203046	0.0101523	0.0101523	0	0	0.238579	0.22335	0	0	0	0.0304569
Node131	0	0	0	0	0.714286	0	0	0	0	0	0	0	0	0	0	0	0	0	0	0	0	0	0	0	0	0	0	0	0	0	0	0	0	0	0.285714	0	0	0	0	0
Node132	0	0	0	0	0.333333	0	0	0	0	0	0	0	0	0	0	0	0	0	0	0	0	0	0	0	0	0	0	0	0	0	0	0	0	0	0.666667	0	0	0	0	0
Node133	0	0	0	0	0	0	0	0	0.5	0	0	0	0	0	0	0	0	0	0	0	0	0	0	0	0	0	0	0	0	0	0	0	0	0	0.5	0	0	0	0	0
Node134	0	0	0	0	1	0	0	0	0	0	0	0	0	0	0	0	0	0	0	0	0	0	0	0	0	0	0	0	0	0	0	0	0	0	0	0	0	0	0	0
Node135	0	0	0	0	0	0	0	0	0	0	0	0	0	0	0	0	0	0	0	0	0	0	0	0	0	0	0	0	0	0	0	0	0	0	1	0	0	0	0	0
Node136	0	0	0	0	0.333333	0	0	0	0	0	0	0	0	0	0	0	0	0	0	0	0	0	0	0	0	0	0	0	0	0	0	0	0	0	0.666667	0	0	0	0	0
Node137	0.00526316	0.0315789	0.0210526	0	0.257895	0	0	0	0.0263158	0.00526316	0	0	0.0526316	0	0.0105263	0.0105263	0	0	0.00526316	0	0	0	0.0210526	0	0	0	0	0.0105263	0.0210526	0.0210526	0.0105263	0.0105263	0	0	0.236842	0.210526	0	0	0	0.0315789
Node138	0	0	0	0	0	0	0	0	0	0	0	0	0	0	0	0	0	0	0	0	0	0	0	0	0	0	0	0	0	0	0	0	0	0	0	1	0	0	0	0
Node139	0	0	0	0	0	0	0	0	0	0	0	0	0	0	0	0	0	0	0	0	0	0	0	0	0	0	0	0	0	0	0	0	0	0	1	0	0	0	0	0
Node140	0	0	0	0	1	0	0	0	0	0	0	0	0	0	0	0	0	0	0	0	0	0	0	0	0	0	0	0	0	0	0	0	0	0	0	0	0	0	0	0
Node141	0	0	0	0	1	0	0	0	0	0	0	0	0	0	0	0	0	0	0	0	0	0	0	0	0	0	0	0	0	0	0	0	0	0	0	0	0	0	0	0
Node142	0.00561798	0.0337079	0.0224719	0	0.241573	0	0	0	0.0280899	0.00561798	0	0	0.0561798	0	0.011236	0.011236	0	0	0.00561798	0	0	0	0.0224719	0	0	0	0	0.011236	0.0224719	0.0224719	0.011236	0.011236	0	0	0.219101	0.224719	0	0	0	0.0337079
Node143	0	0	0	0	0.5	0	0	0	0	0	0	0	0	0	0	0	0	0	0	0	0	0	0	0	0	0	0	0	0	0	0	0	0	0	0.5	0	0	0	0	0
Node144	0	0	0	0	0.666667	0	0	0	0	0	0	0	0	0	0	0	0	0	0	0	0	0	0	0	0	0	0	0	0	0	0	0	0	0	0.333333	0	0	0	0	0
Node145	0	0	0	0	0.2	0	0	0	0	0	0	0	0	0	0	0	0	0	0	0	0	0	0	0	0	0	0	0	0	0	0	0	0	0	0.8	0	0	0	0	0
Node146	0	0	0	0	0.666667	0	0	0	0	0	0	0	0	0	0	0	0	0	0	0	0	0	0	0	0	0	0	0	0	0	0	0	0	0	0.333333	0	0	0	0	0
Node147	0	0	0	0	1	0	0	0	0	0	0	0	0	0	0	0	0	0	0	0	0	0	0	0	0	0	0	0	0	0	0	0	0	0	0	0	0	0	0	0
Node148	0	0	0	0	0	0	0	0	0	0	0	0	0	0	0	0	0	0	0	0	0	0	0	0	0	0	0	0	0	0	0	0	0	0	1	0	0	0	0	0
Node149	0	0	0	0	0.166667	0	0	0	0.833333	0	0	0	0	0	0	0	0	0	0	0	0	0	0	0	0	0	0	0	0	0	0	0	0	0	0	0	0	0	0	0
Node150	0	0	0	0	1	0	0	0	0	0	0	0	0	0	0	0	0	0	0	0	0	0	0	0	0	0	0	0	0	0	0	0	0	0	0	0	0	0	0	0
Node151	0	0	0	0	0	0	0	0	1	0	0	0	0	0	0	0	0	0	0	0	0	0	0	0	0	0	0	0	0	0	0	0	0	0	0	0	0	0	0	0
Node152	0	0	0	0	0	0	0	0	1	0	0	0	0	0	0	0	0	0	0	0	0	0	0	0	0	0	0	0	0	0	0	0	0	0	0	0	0	0	0	0
Node153	0	0	0	0	0.333333	0	0	0	0.666667	0	0	0	0	0	0	0	0	0	0	0	0	0	0	0	0	0	0	0	0	0	0	0	0	0	0	0	0	0	0	0
Node154	0	0	0	0	0	0	0	0	0.8	0	0	0	0	0	0	0	0	0	0	0	0	0	0	0	0	0	0	0	0	0	0	0	0	0	0	0.2	0	0	0	0
Node155	0.25	0	0	0	0	0	0	0	0.75	0	0	0	0	0	0	0	0	0	0	0	0	0	0	0	0	0	0	0	0	0	0	0	0	0	0	0	0	0	0	0
Node156	0	0	0	0	0	0	0	0	0.918367	0	0	0	0	0	0	0	0	0	0.0816327	0	0	0	0	0	0	0	0	0	0	0	0	0	0	0	0	0	0	0	0	0
Node157	0	0	0	0	0	0	0	0	1	0	0	0	0	0	0	0	0	0	0	0	0	0	0	0	0	0	0	0	0	0	0	0	0	0	0	0	0	0	0	0
Node158	0	0	0	0	0	0	0	0	1	0	0	0	0	0	0	0	0	0	0	0	0	0	0	0	0	0	0	0	0	0	0	0	0	0	0	0	0	0	0	0
Node159	1	0	0	0	0	0	0	0	0	0	0	0	0	0	0	0	0	0	0	0	0	0	0	0	0	0	0	0	0	0	0	0	0	0	0	0	0	0	0	0
Node160	0	0	0	0	0	0	0	0	0.906977	0	0	0	0	0	0	0	0	0	0.0930233	0	0	0	0	0	0	0	0	0	0	0	0	0	0	0	0	0	0	0	0	0
Node161	0	0	0	0	0	0	0	0	1	0	0	0	0	0	0	0	0	0	0	0	0	0	0	0	0	0	0	0	0	0	0	0	0	0	0	0	0	0	0	0
Node162	0	0	0	0	0	0	0	0	0.902439	0	0	0	0	0	0	0	0	0	0.097561	0	0	0	0	0	0	0	0	0	0	0	0	0	0	0	0	0	0	0	0	0
Node163	0	0	0	0	0	0	0	0	1	0	0	0	0	0	0	0	0	0	0	0	0	0	0	0	0	0	0	0	0	0	0	0	0	0	0	0	0	0	0	0
Node164	0	0	0	0	0	0	0	0	0.666667	0	0	0	0	0	0	0	0	0	0	0	0	0	0	0	0	0	0	0	0	0	0	0	0	0	0	0.333333	0	0	0	0
Node165	0	0	0	0	0	0	0	0	1	0	0	0	0	0	0	0	0	0	0	0	0	0	0	0	0	0	0	0	0	0	0	0	0	0	0	0	0	0	0	0
