# Supplementary material for: Data Mining as a Tool to Infer Chicken Carcass and Meat Cut Quality from Autochthonous Genotypes
Source: Animals (Basel). 2022 Oct 8;12(19):2702. doi: 10.3390/ani12192702 (PMC9559234; doi:10.3390/ani12192702)
Supplement: Supplementary file 1 [file animals-12-02702-s001.zip › Supplementary Table S2.xlsx]

## Sheet: Hoja1
Node	p-value	Objects	%	Parent node	Split variable	Values	Purity
1	0.304492	1435	1				0.156098
2	0.185646	613	0.427178	1	Carcass yield	[0; 14,46]	0.104405
3	0.31644	653	0.455052	1	Carcass yield	[14,46; 47,33]	0.283308
4	0.376874	98	0.0682927	1	Carcass yield	[47,33; 69,76]	0.94898
5	0	57	0.0397213	1	Carcass yield	[69,76; 80,76]	1
6	0.453382	14	0.0097561	1	Carcass yield	[80,76; 87,14]	0.857143
7	1	2	0.00139373	2	pH	[5,35; 5,76]	0.5
8	1	12	0.00836237	2	pH	[5,76; 6,04]	0.833333
9	0.220795	597	0.416028	2	pH	[6,04; 6,26]	0.107203
10	1	2	0.00139373	2	pH	[6,26; 6,41]	0.5
11	0.203345	282	0.196516	3	Carcass/piece weight	[0; 200,88]	0.131206
12	0.346514	364	0.253659	3	Carcass/piece weight	[200,88; 1026,86]	0.406593
13	0	7	0.00487805	3	Carcass/piece weight	[1026,86; 3366]	1
14	0	1	0.000696864	7	Carcass/piece weight	[30,83; 123,82]	1
15	0	1	0.000696864	7	Carcass/piece weight	[123,82; 216,80]	1
16	0	10	0.00696864	8	Slaughter Age	[16; 125,50]	1
17	0	2	0.00139373	8	Slaughter Age	[125,50; 224]	1
18	1	6	0.00418118	9	Protein	[19,80; 24,02]	0.833333
19	0.17767	588	0.409756	9	Protein	[24,02; 50,89]	0.108844
20	1	3	0.00209059	9	Protein	[50,89; 87,65]	0.666667
21	0	1	0.000696864	10	Carcass/piece weight	[90,44; 195,40]	1
22	0	1	0.000696864	10	Carcass/piece weight	[195,40; 300,35]	1
23	0	1	0.000696864	18	Fat	[1,70; 2,26]	1
24	0	5	0.00348432	18	Fat	[2,26; 5,60]	1
25	0	4	0.00278746	19	Fat	[0,71; 2,09]	1
26	0.172654	584	0.406969	19	Fat	[2,09; 3,65]	0.109589
27	0	2	0.00139373	20	Fat	[2,49; 8,77]	1
28	0	1	0.000696864	20	Fat	[8,77; 14,07]	1
29	0	181	0.126132	26	Carcass/piece weight	[0; 204,43]	0.132597
30	0.162278	403	0.280836	26	Carcass/piece weight	[204,43; 300,35]	0.126551
31	0.144182	401	0.279443	30	a* meat	[7,81; 11,92]	0.127182
32	0	2	0.00139373	30	a* meat	[11,92; 19,56]	1
33	0.13439	375	0.261324	31	Slaughter Age	[6; 175]	0.136
34	0	8	0.00557491	31	Slaughter Age	[175; 322]	0.25
35	0.407895	18	0.0125436	31	Slaughter Age	[322; 420]	0.111111
36	0	1	0.000696864	33	Muscle fiber diameter (μm)	[33,31; 34,31]	1
37	0.141138	374	0.260627	33	Muscle fiber diameter (μm)	[34,31; 39,55]	0.136364
38	0	1	0.000696864	37	Cooking loss	[21,11; 22,35]	1
39	0	373	0.25993	37	Cooking loss	[22,35; 23,59]	0.136729
40	0	1	0.000696864	35	pH 24h postmortem	[5,80; 5,84]	1
41	0.594604	17	0.0118467	35	pH 24h postmortem	[5,84; 5,89]	0.117647
42	0	1	0.000696864	41	b* meat	[3,10; 6,07]	1
43	0	16	0.0111498	41	b* meat	[6,07; 9,04]	0.125
44	0.518545	14	0.0097561	11	Fat	[0,48; 3,05]	0.714286
45	0.151909	266	0.185366	11	Fat	[3,05; 9,40]	0.12782
46	0	2	0.00139373	11	Fat	[9,40; 13,73]	0.5
47	0.612372	5	0.00348432	44	Protein	[20; 24,28]	0.6
48	0.556201	9	0.00627178	44	Protein	[24,28; 26,35]	0.888889
49	0	1	0.000696864	47	pH	[5,99; 6,08]	1
50	0.57735	4	0.00278746	47	pH	[6,08; 6,18]	0.75
51	0	1	0.000696864	48	pH 24h postmortem	[5,62; 5,68]	1
52	1	2	0.00139373	48	pH 24h postmortem	[5,68; 5,82]	0.5
53	0	6	0.00418118	48	pH 24h postmortem	[5,82; 5,97]	1
54	0	2	0.00139373	50	Moisture	[73,16; 74,43]	0.5
55	0	2	0.00139373	50	Moisture	[74,43; 74,70]	1
56	0	1	0.000696864	52	a* meat	[2,51; 5,16]	1
57	0	1	0.000696864	52	a* meat	[5,16; 7,81]	1
58	0	4	0.00278746	45	pH	[5,59; 5,97]	1
59	0.123931	261	0.181882	45	pH	[5,97; 6,27]	0.130268
60	0	1	0.000696864	45	pH	[6,27; 6,31]	1
61	0	1	0.000696864	59	pH 24h postmortem	[5,79; 5,84]	1
62	0	260	0.181185	59	pH 24h postmortem	[5,84; 5,89]	0.130769
63	0.279508	356	0.248084	12	Slaughter Age	[5; 175]	0.410112
64	0.840896	6	0.00418118	12	Slaughter Age	[175; 322]	0.333333
65	0	2	0.00139373	12	Slaughter Age	[322; 420]	1
66	0.176655	355	0.247387	63	Ash	[0,60; 9,59]	0.411268
67	0	1	0.000696864	63	Ash	[9,59; 13,24]	1
68	0	2	0.00139373	64	pH	[5,68; 6,05]	1
69	0	4	0.00278746	64	pH	[6,05; 6,18]	0.5
70	0.394726	81	0.056446	66	Fat	[0,10; 2,63]	0.802469
71	0.241862	267	0.186063	66	Fat	[2,63; 7,44]	0.29588
72	1	2	0.00139373	66	Fat	[7,44; 14,65]	0.5
73	0.408248	5	0.00348432	66	Fat	[14,65; 94,23]	0.6
74	0	5	0.00348432	70	Cholesterol	[0; 21,45]	1
75	0.707107	71	0.0494774	70	Cholesterol	[21,45; 42,95]	0.816901
76	1	5	0.00348432	70	Cholesterol	[42,95; 62,44]	0.6
77	0	3	0.00209059	76	pH	[5,86; 6,19]	1
78	0	2	0.00139373	76	pH	[6,19; 6,37]	1
79	0	1	0.000696864	75	Gumminess	[1,84; 11,90]	1
80	0.467298	70	0.0487805	75	Gumminess	[11,90; 21,97]	0.828571
81	1	21	0.0146341	80	Moisture	[68,78; 73,11]	0.952381
82	0	27	0.0188153	80	Moisture	[73,11; 74,45]	1
83	0.547595	19	0.0132404	80	Moisture	[74,45; 76,16]	0.578947
84	1	3	0.00209059	80	Moisture	[76,16; 80,82]	0.666667
85	0	1	0.000696864	84	a* meat	[0,16; 3,98]	1
86	0	2	0.00139373	84	a* meat	[3,98; 10,14]	1
87	0.5	6	0.00418118	83	a* meat	[-1,42; 6,73]	0.666667
88	0.391713	11	0.00766551	83	a* meat	[6,73; 10,38]	0.636364
89	1	2	0.00139373	83	a* meat	[10,38; 15,14]	0.5
90	0	20	0.0139373	81	pH 24h postmortem	[5,73; 6,03]	1
91	0	1	0.000696864	81	pH 24h postmortem	[6,03; 6,04]	1
92	0	1	0.000696864	89	L* meat	[42,13; 48]	1
93	0	1	0.000696864	89	L* meat	[48; 53,86]	1
94	0	4	0.00278746	87	b* meat	[-0,45; 8,46]	0.5
95	0	2	0.00139373	87	b* meat	[8,46; 14,90]	1
96	0	1	0.000696864	88	pH	[6,03; 6,07]	1
97	0	9	0.00627178	88	pH	[6,07; 6,35]	0.666667
98	0	1	0.000696864	88	pH	[6,35; 6,50]	1
99	0	4	0.00278746	73	pH	[6,18; 6,36]	0.5
100	0	1	0.000696864	73	pH	[6,36; 6,54]	1
101	0.56929	13	0.00905923	71	Shearforce	[1,06; 18,05]	0.923077
102	0.175801	245	0.170732	71	Shearforce	[18,05; 37,50]	0.269388
103	0.840896	7	0.00487805	71	Shearforce	[37,50; 62,13]	0.714286
104	0	2	0.00139373	71	Shearforce	[62,13; 101,99]	1
105	0	1	0.000696864	72	Shearforce	[0,95; 13,22]	1
106	0	1	0.000696864	72	Shearforce	[13,22; 25,49]	1
107	0	7	0.00487805	101	Cooking loss	[12,51; 24,71]	1
108	1	2	0.00139373	101	Cooking loss	[24,71; 28,54]	0.5
109	0	4	0.00278746	101	Cooking loss	[28,54; 33,10]	1
110	0.533782	26	0.0181185	102	L* meat	[33,4; 50,02]	0.730769
111	0.136492	213	0.148432	102	L* meat	[50,02; 57,99]	0.276995
112	1	6	0.00418118	102	L* meat	[57,99; 62,57]	0.833333
113	0	1	0.000696864	108	a* meat	[-1,20; 3,30]	1
114	0	1	0.000696864	108	a* meat	[3,30; 7,81]	1
115	0	1	0.000696864	110	Muscle fiber density	[770,33; 798,24]	1
116	0.649274	24	0.0167247	110	Muscle fiber density	[798,24; 925,40]	0.791667
117	0	1	0.000696864	110	Muscle fiber density	[925,40; 1024,66]	1
118	1	14	0.0097561	116	b* meat	[0,10; 7,44]	0.928571
119	0	2	0.00139373	116	b* meat	[7,44; 11,61]	1
120	0.763763	6	0.00418118	116	b* meat	[11,61; 15,51]	0.666667
121	0	1	0.000696864	116	b* meat	[15,51; 18,45]	1
122	0	1	0.000696864	116	b* meat	[18,45; 20,33]	1
123	0	2	0.00139373	120	Water-holding capacity	[16,07; 21,78]	1
124	0	3	0.00209059	120	Water-holding capacity	[21,78; 45,81]	0.666667
125	0	1	0.000696864	120	Water-holding capacity	[45,81; 65,44]	1
126	0	13	0.00905923	118	L* skin	[63,13; 67,39]	1
127	0	1	0.000696864	118	L* skin	[67,39; 71,65]	1
128	0	2	0.00139373	111	Cooking loss	[11,94; 15,54]	1
129	0	2	0.00139373	111	Cooking loss	[15,54; 21,29]	0.5
130	0.123538	197	0.137282	111	Cooking loss	[21,29; 25,11]	0.253807
131	0.258199	7	0.00487805	111	Cooking loss	[25,11; 30,56]	0.714286
132	0	3	0.00209059	111	Cooking loss	[30,56; 34,97]	0.666667
133	0	2	0.00139373	111	Cooking loss	[34,97; 36,80]	0.5
134	0	5	0.00348432	112	a* meat	[5,57; 11,61]	1
135	0	1	0.000696864	112	a* meat	[11,61; 12,54]	1
136	1	3	0.00209059	130	Moisture	[72,60; 73,08]	0.666667
137	0.115476	190	0.132404	130	Moisture	[73,08; 74,44]	0.257895
138	0	4	0.00278746	130	Moisture	[74,44; 75,40]	1
139	0	2	0.00139373	136	Protein	[18,50; 22,86]	1
140	0	1	0.000696864	136	Protein	[22,86; 24,60]	1
141	0	2	0.00139373	137	pH	[5,88; 6,08]	1
142	0	178	0.124042	137	pH	[6,08; 6,25]	0.241573
143	0	2	0.00139373	137	pH	[6,25; 6,48]	0.5
144	0	3	0.00209059	137	pH	[6,48; 6,68]	0.666667
145	0	5	0.00348432	137	pH	[6,68; 6,95]	0.8
146	0	6	0.00418118	131	b* meat	[9,04; 11,29]	0.666667
147	0	1	0.000696864	131	b* meat	[11,29; 13,53]	1
148	0	1	0.000696864	103	Muscle fiber density	[754,13; 790,14]	1
149	1	6	0.00418118	103	Muscle fiber density	[790,14; 826,14]	0.833333
150	0	1	0.000696864	149	pH 24h postmortem	[5,55; 5,61]	1
151	0	5	0.00348432	149	pH 24h postmortem	[5,61; 5,82]	1
152	0	6	0.00418118	6	Carcass/piece weight	[3,34; 1338,74]	1
153	0	3	0.00209059	6	Carcass/piece weight	[1338,74; 1804,74]	0.666667
154	0.408248	5	0.00348432	6	Carcass/piece weight	[1804,74; 3620]	0.8
155	1	4	0.00278746	4	Carcass/piece weight	[3,96; 204,67]	0.75
156	0.111369	49	0.0341463	4	Carcass/piece weight	[204,67; 810,75]	0.918367
157	0	45	0.0313589	4	Carcass/piece weight	[810,75; 1997,31]	1
158	0	3	0.00209059	155	Cold canal weight	[144; 473,74]	1
159	0	1	0.000696864	155	Cold canal weight	[473,74; 772,48]	1
160	0.0707328	43	0.0299652	156	L* meat	[52,48; 54,90]	0.906977
161	0	6	0.00418118	156	L* meat	[54,90; 70,6]	1
162	0	41	0.0285714	160	Slaughter Age	[6; 262]	0.902439
163	0	2	0.00139373	160	Slaughter Age	[262; 420]	1
164	0	3	0.00209059	154	Slaughter Age	[21; 132]	0.666667
165	0	2	0.00139373	154	Slaughter Age	[132; 224]	1
